# Supplementary material for: Uncovering the Molecular Interactions Underlying MBD2 and MBD3 Phase Separation
Source: J Phys Chem B. 2025 May 12;129(23):5728–43. doi: 10.1021/acs.jpcb.5c02741 (PMC12169658; doi:10.1021/acs.jpcb.5c02741)
Supplement: Supplementary file 2 [file jp5c02741_si_002.zip]

Archive with 4 entries (4 files):
- MovieS2.mp4
- MovieS1.mp4
- MovieS4.mp4
- MovieS3.mp4
